# Supplementary material for: Low-Dose Everolimus Maintenance Therapy for Renal Angiomyolipoma Associated With Tuberous Sclerosis Complex
Source: Front Med (Lausanne). 2021 Nov 24;8:744050. doi: 10.3389/fmed.2021.744050 (PMC8652067; doi:10.3389/fmed.2021.744050)
Supplement: Supplementary file 1 [file Table_1.XLSX]

## Sheet: 数据
No.	Sex	Age	GENE mutation	mutation type	Surgery/invasive procedure	CCr (ml/min)	Concomitant diseases	Concomitant medications	LAM	Longest diameter of the largest AML（a）	Total Volume	3 m (%)	3 m Volume	6 m (%)	6 m Volume	12 m (%)	12 m Volume	18 m (%)	18 m Volume	24 m (%)	24 m Volume	3 m (%)	6 m (%)	12 m (%)	18 m (%)	24 m (%)
14	M	26	TSC2；c.5024C>T；Pro1675Leu	missense mutations	—	108.05	NO	NO	NO	5.6	172.8	0.189873	139.99	0.202532	137.803	0.21519	135.615	0.23	133.056	0.26	127.872	-0.189873	-0.202532	-0.21519	-0.23	-0.26
15	M	26	TSC2；c.820T>A；Tyr274Asn	missense mutations	SAE(R)(L)	86.35	NO	NO	NO	5.6	173.8	0.258344	128.9	0.283066	124.603	0.270705	126.752	0.31	119.922	0.32	118.184	-0.258344	-0.283066	-0.270705	-0.31	-0.32
18	M	29	TSC2；c.2988del；Ser997Valfs*19	frameshift mutations	_	126.65	NO	NO	NO	6.44	227.9	0.31	157.251	0.32	154.972	0.33	152.693	0.34	150.414	0.33	152.693	-0.31	-0.32	-0.33	-0.34	-0.33
16	F	27	TSC1；309G>A；Trp103*	nonsense mutations	—	104.97	NO	NO	NO	5.6	187.2	0.339779	123.593	0.36	119.808	0.38	116.064	0.41	110.448	0.39	114.192	-0.339779	-0.36	-0.38	-0.41	-0.39
20	M	30	TSC2；c.3180G>A ；Trp1060*	nonsense mutations	Nephrectomy(L)	87.82	NO	NO	NO	6.8	257.6	0.339779	170.073	0.389503	157.264	0.433702	145.878	0.44	144.256	F	F	-0.339779	-0.389503	-0.433702	-0.44	F
21	F	31	TSC2；c.3412C>T；Arg1138*	nonsense mutations	Partial nephrectomy (Right kidney)	75.99	NO	NO	NO	6.8	285.7	0.37	179.991	0.39	174.277	0.39	174.277	0.38	177.134	0.4	171.42	-0.37	-0.39	-0.39	-0.38	-0.4
17	F	28	TSC2; c.2251C>T； Arg751*	nonsense mutations	Partial nephrectomy(R)	101.76	NO	NO	NO	6.31	204.6	0.423077	118.038	0.44	114.576	0.42	118.668	0.43	116.622	0.45	112.53	-0.423077	-0.44	-0.42	-0.43	-0.45
13	F	25	TSC1；c.1960C>T；Gln654*	nonsense mutations	Partial nephrectomy(L)	78.69	NO	NO	NO	4.6	131.5	0.452741	71.9646	0.48	68.38	0.52	63.12	0.53	61.805	0.51	64.435	-0.452741	-0.48	-0.52	-0.53	-0.51
6	M	27	TSC2; c.1001T>G； Val334Gly	missense mutations	—	124.71	NO	NO	NO	5.85	59.3	0.519119	28.5162	0.57	25.499	0.6	23.72	0.63	21.941	0.62	22.534	-0.519119	-0.57	-0.6	-0.63	-0.62
8	F	29	TSC2；c.2098-2A＞G; p？	intron mutation	_	123.9	NO	NO	NO	6.6	74.1	0.514687	35.9617	0.6	29.64	0.61	28.899	0.6	29.64	0.59	30.381	-0.514687	-0.6	-0.61	-0.6	-0.59
10	F	24	TSC1；c.1960C>T；Gln654*	nonsense mutations	—	92.18	NO	NO	NO	4.6	111.6	0.585605	46.2464	0.6	44.64	0.62	42.408	0.59	45.756	0.61	43.524	-0.585605	-0.6	-0.62	-0.59	-0.61
9	M	32	TSC2；c.3707T>C；Met1236Thr	missense mutations	—	111.72	NO	NO	NO	7.2	97.2	0.572557	41.5475	0.642557	34.7435	0.662557	32.7995	0.65	34.02	F	F	-0.572557	-0.642557	-0.662557	-0.65	F
3	F	23	TSC2; c.2407C>T； Gln803*	nonsense mutations	SAE(R)	108.68	epilepsy	Oxcarbazepine	NO	4.5	54.8	0.558889	24.1729	0.65	19.18	0.67	18.084	0.69	16.988	0.68	17.536	-0.558889	-0.65	-0.67	-0.69	-0.68
1	F	19	TSC2; c.1922G>T; Ser641Ile	missense mutations		112.73	NO	NO	NO	3.8	29.6	0.604437	11.7087	0.69	9.176	0.68	9.472	0.7	8.88	0.66	10.064	-0.604437	-0.69	-0.68	-0.7	-0.66
11	M	26	TSC2；c.2785G>T；Glu929*	nonsense mutations	_	92.91	NO	NO	NO	4.9	111.6	0.647143	39.3789	0.69	34.596	0.69	34.596	0.71	32.364	0.7	33.48	-0.647143	-0.69	-0.69	-0.71	-0.7
2	F	22	TSC2; c.2407C>T； Gln803*	nonsense mutations		109.24	NO	NO	NO	3.9	32.6	0.690222	10.0988	0.75	8.15	0.76	7.824	0.77	7.498	0.8	6.52	-0.690222	-0.75	-0.76	-0.77	-0.8
4	F	24	TSC2；c.3838G＞T; Gln1280*	nonsense mutations	SAE(L)	84.99	NO	NO	NO	4.55	57	0.762557	13.5342	0.79	11.97	0.82	10.26	0.8	11.4	0.8	11.4	-0.762557	-0.79	-0.82	-0.8	-0.8
5	M	24	TSC2；c.5161del；Met1721Trpfs*105	frameshift mutations	Nephrectomy(L)	80.55	NO	NO	NO	4.55	57	0.717407	16.1078	0.8	11.4	0.81	10.83	0.79	11.97	0.78	12.54	-0.717407	-0.8	-0.81	-0.79	-0.78
12	F	26	TSC2; c.1348G>T； Glu450*	nonsense mutations	_	96.92	epilepsy	Oxcarbazepine + Topiramate	NO	5.4	111.6	0.809873	21.2181	0.82	20.088	0.85	16.74	0.84	17.856	0.82	20.088	-0.809873	-0.82	-0.85	-0.84	-0.82
19	F	29	TSC2; c.4604A>T ；Asp1535Val	missense mutations	Nephrectomy (Left kidney)	56.49	NO	NO	YES	6.8	257.6	0.191614	208.24	0.201614	205.664	0.21	203.504	0.18	211.232	0.17	213.808	-0.191614	-0.201614	-0.21	-0.18	-0.17
22	F	31	TSC2；c.4708A>T；Arg1570Trp	missense mutations	Nephrectomy(R)	60.49	NO	NO	YES	7	315.8	0.28	227.376	0.3	221.06	0.31	217.902	0.29	224.218	0.3	221.06	-0.28	-0.3	-0.31	-0.29	-0.3
23	F	33	TSC2; c.1547_1559delinsGTGCTGCC； Ala516Glyfs*71	frameshift mutations		93.16	NO	NO	YES	7.22	319	0.398889	191.754	0.418889	185.374	0.438889	178.994	0.44	178.64	0.42	185.02	-0.398889	-0.418889	-0.438889	-0.44	-0.42
24	F	33	TSC2；EX25_36 DEL；-	large rearrangements	_	101.92	NO	NO	YES	7.4	348	0.36	222.72	0.44	194.88	0.39	212.28	0.4	208.8	0.38	215.76	-0.36	-0.44	-0.39	-0.4	-0.38
7	F	28	TSC1；c.1431_1434del；Glu478Lysfs*53	frameshift mutations		116.17	epilepsy	Lamotrigine	YES	6.3	59.3	0.575707	25.1606	0.555707	26.3466	0.595707	23.9746	0.57	25.499	0.55	26.685	-0.575707	-0.555707	-0.595707	-0.57	-0.55
